# Supplementary material for: Geographical Range and Local Abundance of Tree Species in China
Source: PLoS One. 2013 Oct 10;8(10):e76374. doi: 10.1371/journal.pone.0076374 (PMC3794993; doi:10.1371/journal.pone.0076374)
Supplement: Program S1 — Functions written in the R programming language for running a Gibbs sampler to estimate range sizes of species. (R) [file pone.0076374.s003.r]

# Functions for fitting a geographic distribution of species with a bivariate normal distribution using
# the Gibbs sampler. These functions will (should) source in R2.11.1 as is , and given a table of data in 
# the correct format, will produce the psoterior distribution of all parameters, generate the fitted
# geographic distribution of a species, and calculate the distance between range center, experimantal
# plot and range edge.
# 
# Included functions
# 
# (1)  fitGaussianMap.Gibbs
# (2)  metrop1step
# (3)  llike.Nmvnorm.Gibbs
# (4)  composeParam.GaussianMap
# (5)  llike.Nmvnorm
# (6)  graph.GaussRange
# (7)  graph.mvnorm
# (8)  read.countrySHP
# (9)  area.GaussRange
# (10)  edgecenter.GaussRange
# (11)  contour.quaddata
# (12)  convertLLtoKm
# (13)  full.xygrid
# (14)  pts.InCountry
# (15)  xydist
# (16)  create.borderList
# (17)  create.borderListMissing
#
# Add-on Packages are required below
#
# (1)  library(mvtnorm)
# (2)  library(sp)
# (3)  library(splancs)
# (4)  library(maptools)


#FUNCTION 1

# Fits a bivariate Gaussian to goegraphic coordinates (latitude and longitude) for a single species. 
# This is the main function, accepting data and producing the fitted parameters. Function 2-5 are 
# its subroutines.
# 
# The talbe of data, i.e. the argument 'data', must have columns named 'long', and 'lat', 
# representing longitude and latitude (in kilometer) of locations where the species were recorded, 
# respectively.
#
# The five hyperparameter to be fitted are the mean of longitude and longitude, and their variances 
# and their covariance.  The argument 'start.param' sets their starting values, which were set as the 
# observed values of these hyperparameters in our fitting.
#
# The number of cycles run by the Gibbs sampler is the argument 'steps', and the current stat will 
# be printed to the screen every 'showstep' steps. The burn-in phase was defined by the argument 
# 'burnin'. The data for individual species were subset by the argument 'sp'. 
#
# The arguments 'plotmin' and 'plotdim' defined the minimal and maximal coordinates (longitude and
# latitude) respectively

fitGaussianMap.Gibbs=function(data,start.param,NGauss=1,plotmin=c(0,0),plotdim,steps=1500,burnin=500,showstep=100)
{
 if(length(start.param)!=6*NGauss-1)
   return("must be 2N parameters for center, N-1 for weightings, and
3N for SD, where N is number of Gaussians")

 noparam=length(start.param)
 param=matrix(nrow=steps,ncol=noparam)
 param[1,]=start.param

 scale=abs(start.param)
 scale[scale==0]=1
 llike=numeric()

 for(i in 2:steps)
  {
  
   for(j in 1:noparam)
    {
     testparam=param[i-1,]
     if(j>1) testparam[1:(j-1)]=param[i,1:(j-1)]
     metropResult=metrop1step(func=llike.Nmvnorm.Gibbs,start.param=testparam[j],scale.param=scale[j],adjust=1.02,target=0.25,allparam=testparam,whichtest=j,
                                                         data=data,N=NGauss,mincoord=plotmin,maxcoord=plotdim)

     param[i,j]=metropResult[1]
     scale[j]=metropResult[2]
    }

   llike[i]=metropResult[4]

   if(i%%showstep==2)
    {
     cat(i)
     cat("...",round(param[i,],2),"llike=",round(llike[i],3),"\n")

    }
  }

 whichuse=(burnin+1):steps
 bestparam=colMeans(param[whichuse,])
 best=composeParam.GaussianMap(param=bestparam,N=NGauss)

# graphGaussian(data,best)

 return(list(full=param,param=bestparam,center=best$center,wt=best$wt,sigma=best$sigma,like=llike[whichuse]))
}


# FUNCTION 2
#
# This is one cycle of Gibbs sampler
# 
# The acceptance rate is the argument 'target', and the step size initialized by the argument
# 'scale.param'. it decreases by the argument 'adjust' when the new value of targeted 
# hyper-parameter is rejected, while increases by adjust^3 when the new value is accepted.

metrop1step=function(func,start.param,scale.param,adjust,target,...)
{
 origlike=func(start.param,...)
 newval=rnorm(1,mean=start.param,sd=scale.param)
 newlike=func(newval,...)
 
 AdjExp=(1-target)/target
  
 likeratio=exp(newlike-origlike)
 if(runif(1)<likeratio) 
  {
   newscale=scale.param*adjust^AdjExp
   return(c(newval,newscale,1,newlike,origlike,newval))
  }
 else
  {
   newscale=scale.param*(1/adjust)
   return(c(start.param,newscale,0,origlike,newlike,newval))
  }

}


#FUNCTION 3
#
# Calculate total probability of map with a mixture of N MV normals.
# See llike.Nmvnorm

llike.Nmvnorm.Gibbs=function(testparam,allparam,whichtest,data,N,mincoord,maxcoord)
{
 param=allparam
 param[whichtest]=testparam

 return(llike.Nmvnorm(param=param,data=data,N=N,mincoord=mincoord,maxcoord=maxcoord))
}


#FUNCTION 4

 # Takes vector of Gaussian parameters are divides into the centers
#(first 2N elements), the weights (next N-1 elements), and
# the sigmas (the remaining).
# The sigmas must be 3 parameters per N, with the middle of the three
#the covariance.
# If N==1, there is no weighting. The parameters consist of 2 (center)
#then 3 (sigma).
composeParam.GaussianMap=function(param,N)
{
 noparam=length(param)

 sigmapart=param[(3*N):(noparam)]
 SD=list()
 for(i in 1:N)
  {
   start=1+3*(i-1)
   sigma=sigmapart[c(start,start+1,start+1,start+2)]
   SD[[i]]=matrix(sigma,ncol=2,byrow=TRUE)
  }

 if(N==1) wt=1
 else
  {
   wt=numeric(N)
   wt[1:(N-1)]=param[(2*N+1):(3*N-1)]
   wt[N]=1-sum(wt)
  }

 center=matrix(param[1:(2*N)],ncol=2,byrow=TRUE)

 return(list(center=center,wt=wt,sigma=SD))
}


# FUNCTION 5
#
# Calculate total probability of map with a mixture of N MV normals.
#The mean and SD are entered as lists, one set per each Gaussian

llike.Nmvnorm=function(param,data,N,mincoord,maxcoord,showstep=1000)
{
 like=matrix(ncol=dim(data)[1],nrow=N)

 arranged=composeParam.GaussianMap(param,N)
 sigma=arranged$sigma
 wt=arranged$wt
 center=arranged$center

 if(length(which(wt<=0.2))>0 | length(which(wt>1))>0) return(-Inf)
 for(i in 1:N)
  {
   if(length(which(diag(sigma[[i]])<0))>0) return(-Inf)
   E=eigen(sigma[[i]])$values
   if(length(which(E<=0))>0) return(-Inf)
  }

 if(length(which(center[,1]>=maxcoord[1]))>0) return(-Inf)
 if(length(which(center[,2]>=maxcoord[2]))>0) return(-Inf)
 if(length(which(center[,1]<=mincoord[1]))>0) return(-Inf)
 if(length(which(center[,2]<=mincoord[2]))>0) return(-Inf)

 for(i in 1:N)
  {
   like[i,]=wt[i]*dmvnorm(data,mean=center[i,],sigma=sigma[[i]],log=TRUE)
  }

 totallike=colSums(like)
 total=sum(totallike)
 if(is.na(total)) return(-Inf)
 # browser()

# if(counter%%showstep==1) cat(counter,round(param,2),round(total,4),"\n")
# counter<<-counter+1

 return(total)
}


# FUNCTION 6
#
# Based on the fitted hyper-parameters for bivariate normal distribution of species (Result from the FUNCTION 1),
# this function calculates the probability (P(x ,y)) that a species will be found in a square (defined by the argument 'div', 
# spatial grid resolution, here div =25 km) around a location (x, y), and then identifies the center and edge of geographic 
# distribution of the species, and calculates its range size in China, the distance from a site where the species are present 
# to its range center and edge, respectively, and the distance between its edge and center along a certain direction.
# The distribution edge is determined by the argument 'edgedef', which here is valued by 0.05, meaning that
# the points where P(x, y) is equal 0.05 are at distribution edges.
#
# The table of the argument data must have the following columns, named 'latin', 'long' and 'lat'. These columns refer to
# species latin name or species indentification, longitude and latitude of locations where the species are recorded.
# The data for a species are subset using the argument 'sp'
 
# The fitted hyper-paramters for bivariatie normal distribution are provided by the argument 'fitparam' that is 
# the second element named 'param' of the result (a list) of the FUNCTION 1. 
# 
# The world map is defined by the argument 'shape', which is 'TM_WORLD_BORDERS-0.3' in a shapefile format
#
# The output of this FUNCTION is a list, in which the element 'edge' is a vector including the distance from a site 
# where the species are present to its range center and edge, respectively, and the distance between its edge and 
# center along lines through the site and range center.
#
# This FUNCTION 6 is the main function, and the FUNCTION 4 and 7-15 are its subroutines.
 
graph.GaussRange=function(data,sp,fitparam,addcountry=c("China","Taiwan","Hong Kong","Macau"),shape=worldmap,div=25,edgedef=.05,km=TRUE,target=NULL,
                          addfit=TRUE,add=FALSE,rangecol="lightgray")
{

 xrange=c(-3000,2500);yrange=c(1900,6000)
 spdata=subset(data,latin==sp,select=c("long","lat")) 
 if(!add) plot(spdata$long,spdata$lat,pch=16,col="blue",cex=0.6,xlim=xrange,ylim=yrange,main=sp,xlab="Longitude km",ylab="Latitude km")
  cat("renhai")
 if(addfit)
   graph.mvnorm(param=fitparam,plotmin=c(xrange[1],yrange[1]),plotdim=c(xrange[2],yrange[2]),gridsize=div,add=TRUE,color="gray",lw=.5,pw=2)

 if(is.null(addcountry)) return(1)
 cat("ren")
 border=read.countrySHP(data=shape,country=addcountry[1],output="full",kmcorrection=km,mid=105)
 for(i in 2:length(addcountry)) border=rbind(border,c(NA,NA),read.countrySHP(data=shape,country=addcountry[i],output="full",kmcorrection=km,mid=105))
 lines(border)
 
 for(i in 1:length(addcountry)) {
   if(i==1){
     area=area.GaussRange(fitparam,xrange=xrange,yrange=yrange,country=addcountry[i],wrld=shape,div=div,edgedef=edgedef,km=T)
     points(area$pts,cex=0.2,col=rangecol)
	}
   else{
     temp.area=area.GaussRange(fitparam,xrange=xrange,yrange=yrange,country=addcountry[i],wrld=shape,div=div,edgedef=edgedef,km=T)
     points(temp.area$pts,cex=0.2,col=rangecol)
	 area$pts=rbind(area$pts,temp.area$pts); area$area=area$area+temp.area$area	 
	}
  }   
 
 if(is.null(target)) return(list(area=area$area))
 else {
 edge=edgecenter.GaussRange(fitparam,target,xrange=xrange,yrange=yrange,div=25,edgedef=edgedef,addline=T)
 points(target[1],target[2],col="red",pch=16)
 
 
 records=dim(spdata)[1]
 
 return(list(edge=edge,area=area$area,records=records))
 }
}

# FUNCTION 7
#
# Graphs contours for an mvnorm, with parameters submitted as a
# vector, as described above, for a single Gaussian (NGauss=1).
# The probability has to be calculated on a grid so contours can be drawn.

graph.mvnorm=function(param,plotmin=c(0,0),plotdim,gridsize=25,add=FALSE,color="gray",lw=.5,pw=2)
{
 columns=round((plotdim[1]-plotmin[1])/gridsize,0)
 rows=round((plotdim[2]-plotmin[2])/gridsize)
 x=seq(plotmin[1],plotdim[1],len=columns)
 y=seq(plotmin[2],plotdim[2],len=rows)

 pts=full.xygrid(x,y)

 arranged=composeParam.GaussianMap(param,N=1)

 probdensity=dmvnorm(pts,mean=arranged$center,sigma=arranged$sigma[[1]])
 breaks=seq(0,max(probdensity),len=10)

 contour.quaddata(probdensity,gridsize=gridsize,br=breaks,plotmin=plotmin,plotdim=plotdim,add=add,clr=color,lwidth=lw,w=pw)
}

# FUNCTION 8
#
# Read the world's shape file and export polygons for one country. Can be a coast list, or a single file with NAs dividing
# polygons
read.countrySHP=function(data=worldmap,country="China",output="full",kmcorrection=FALSE,mid=NULL,whichX="x",whichY="y")
{
 countryindex=which(data@data$NAME==country)
 nopoly=length(data@polygons[[countryindex]]@Polygons)
 
 result=data@polygons[[countryindex]]@Polygons[[1]]@coords
 if(nopoly>1) for(i in 2:nopoly) result=rbind(result,c(NA,NA),data@polygons[[countryindex]]@Polygons[[i]]@coords)
 result=data.frame(result)
 colnames(result)=c(whichX,whichY)
 
 if(kmcorrection) result=convertLLtoKm(result,midLong=mid,whichX=whichX,whichY=whichY)
 if(output=="asList") return(create.borderList(result,whichX=whichX,whichY=whichY,unit=list(proj=NULL)))
 return(result)
}

# FUNCTION 9
# 
# Compute the geogrpahic range size of a species fitted by bivariate normal distribution.
# Point coordinates in table data must match coordinates created by read.countrySHP, as indicated by km and midlongrange.
# div is the spatial resolution of the grid
#
# The mid-longitude of China is set as 105 degree

area.GaussRange=function(fitparam,xrange=NULL,yrange=NULL,country="China",wrld=worldmap,div=25,edgedef=0.05,km=TRUE,midlongrange=105)
{
 if(is.null(xrange)) 
  {
   fullmap=read.countrySHP(data=wrld,country=country,output="full",kmcorrection=km,mid=midlongrange)
   xrange=range(fullmap$x,na.rm=TRUE)
   yrange=range(fullmap$y,na.rm=TRUE)
  }
 pts=full.xygrid(x=seq(xrange[1],xrange[2],by=div),y=seq(yrange[1],yrange[2],by=div)) 

 arrange=composeParam.GaussianMap(param=fitparam,N=1)
 center=arrange$center
 sigma=arrange$sigma[[1]]
 
 prob=dmvnorm(pts,mean=center,sigma=sigma)
 maxprob=dmvnorm(center,mean=center,sigma=sigma)
 
 inrange=prob>edgedef*maxprob

 if(!is.null(country)) incountry=pts.InCountry(pts,country=country,km=km,midlongrange=midlongrange)
 else incountry=rep(TRUE,length(inrange))
 
 include=inrange & incountry
 area=length(which(include))*div^2
 
 return(list(pts=pts[include,],area=area))
}

# FUNCTION 10
# 
# Calculate distance to center and edge from a target point (such as plot location) to a fitted Gaussian range. Must calculate line
# from center through target site and calculate probability density at points along it. The full dataset of x-y coordinates is submitted
# to get the overall map region. 

edgecenter.GaussRange=function(fitparam,target,xrange,yrange,div=5,edgedef=0.01,addline=FALSE)
{
 arrange=composeParam.GaussianMap(param=fitparam,N=1)
 center=arrange$center
 sigma=arrange$sigma[[1]]
 
 lineslope=(target[2]-center[2])/(target[1]-center[1])
 lineinter=center[2]-lineslope*center[1]
 
 if(lineslope<=1){ 
   x=seq(xrange[1],xrange[2],by=div)
   y=lineslope*x+lineinter
  }
 else{
   y=seq(yrange[1],yrange[2],by=div)
   x=(y-lineinter)/lineslope
  }
  
 pts=data.frame(x,y)
 prob=dmvnorm(pts,mean=center,sigma=sigma)

 maxprob=dmvnorm(center,mean=center,sigma=sigma)
 edgeprob=edgedef*maxprob
 edge=numeric()
 edge[1]=x[which.min(abs(prob-edgeprob))]
 edge[2]=lineslope*edge[1]+lineinter
 diff=edge-center
 otheredge=center-diff
 
 distcenter=xydist(center[1],center[2],target[1],target[2])
 firstdistedge=xydist(edge[1],edge[2],target[1],target[2])
 otherdistedge=xydist(otheredge[1],otheredge[2],target[1],target[2])
 distedge=min(c(firstdistedge,otherdistedge))
 edgecenter=xydist(edge[1],edge[2],center[1],center[2])
 #browser()
 if(distcenter>edgecenter) distedge=(-1)*distedge
 
 if(addline) abline(a=lineinter,b=lineslope)
 return(c(distcenter=distcenter,distedge=distedge,edgecenter=edgecenter))
}


# FUNCTION 11
#
# On geographic distribution of a species fitted by bivariate normal distribution, ten probablity contours 
# are added. 

contour.quaddata=function(data,br=NULL,gridsize=20,plotmin=c(0,0),plotdim=c(1000,500),clr="red",lwidth=1,add=FALSE,w=3)
 {
  columns=round((plotdim[1]-plotmin[1])/gridsize,0)
  rows=round((plotdim[2]-plotmin[2])/gridsize,0)

  if(is.null(br)) br=seq(min(data),max(data),len=10)

  datamat=matrix(data,nrow=rows,ncol=columns,byrow=F)
  x=seq(plotmin[1],plotdim[1],len=columns)
  y=seq(plotmin[2],plotdim[2],len=rows)

  if(!add) par(pin=c(w,w*rows/columns))
  contour(x,y,t(datamat),levels=br,add=add,col=clr,lwd=lwidth,drawlabels=FALSE)
 }

# FUNCTION 12
#
## Converting degrees to kilometers
EquatorialRadius=6378.137  # Radius of earth around equator
PolarRadius=6356.752  # Radius of earth around poles
LatKm=2*pi*PolarRadius/360 # One degree latitude in km
LongKmEquat=2*pi*EquatorialRadius/360 # One degree longitude at equator in km


# Try the conversion of latitude-longitude to global-corrected kilometers. This means shrinking bands of latitude
# that are further from the equation. At L degrees latitude, a kilometer is smaller by a factor cos(pi*L/180) relative
# to the equator. 
# The idea is to start with an axis of longitude at the mid-point of the longitudes and call that km=0. All other
# longitudes are then centered on that, then converted to kilometers. Latitude is simply converted to km from the 
# equator.
# File must have (at least) 2 columns, and the names of lat and long columns can be passed as arguments. 
# The midLong argument is the central axis, which can be submitted or calculated as the mean from the data. 
convertLLtoKm=function(data,midLong=NULL,whichY="latitude",whichX="longitude")
{
 lat=data[,whichY]
 long=data[,whichX]
 
 if(is.null(midLong)) midLong=mean(long,na.rm=TRUE)
 centerLong=long-midLong
 
 correction=LongKmEquat*cos(pi*lat/180)

 correctLat=lat*LatKm
 correctLong=centerLong*correction
 
 result=data.frame(correctLong,correctLat)
 colnames(result)=c(whichX,whichY)
 
 return(result)
}

# FUNCTION 13
#
# Create a complete of points x-y, given the sequence of unique x and
# the sequence of unique y.

full.xygrid=function(x,y)
{
 fully=rep(y,length(x))
 fullx=rep(x,rep(length(y),length(x)))

 return(data.frame(x=fullx,y=fully))
}

# FUNCTION 14
#
# Tests whether points are inside a country, based on the worldmap from TM_WORLD_BORDERS-0.3. 
# Points are submitted as a data.frame of two columns, first being longitude (or east-west coordinate), and second latitude (N-S).
# If km is set TRUE, the coordinates must have been already converted to kilometers from lat-long.

pts.InCountry=function(pts,country,world=worldmap,km=TRUE,midlongrange=105)
{
 border=read.countrySHP(data=world,country=country[1],output="asList",kmcorrection=km,mid=midlongrange)
 if(length(country)>1) for(j in 2:length(country)) 
     border=c(border,read.countrySHP(data=world,country=country[j],output="asList",kmcorrection=km,mid=midlongrange))
     
 inside=rep(FALSE,dim(pts)[1])
 for(j in 1:length(border)) inside=inside | inout(pts,border[[j]])

 return(inside)
}

# FUNCTION 15
#
#get distance between two points

xydist=function(other.x,other.y,target.x,target.y)
{
 dist=sqrt((target.x-other.x)^2+(target.y-other.y)^2)
 return(dist)
}


# FUNCTION 15
#

# This takes a single table of coordinates and converts it into a list, with each element of the list
# a single section of the border. The input table can be an R dataframe already (datatable) or the name of a
# text file. Sections of the list are defined with missing values, which can be NA or negative,
# or by using a name column. If namecol is set, then missing values are not used for dividing.
# Many additional options are included:
# 1) If headercol is set, it must be column names, and these are assigned; it must include X and Y.
#    If not set, the column names must be there and include X and Y
# 2) If a text file with no header row, headerrow is set to FALSE.
# 3) Namecol can be set, allowing names for sections to be taken from the data. If so, rows with NAs are
#    not needed to divide the data
# 4) If type is set to "LL", UTM is converted to Lat Long, given a setting for km vs. m and a zone.
#    If type is set to "UTM", the opposite conversion is done.
#    If type is NULL, no conversion is done.
# 5) A missing argument determines which values of X and Y are converted to NA. This is needed for UTM data
#    where -1 was used to indicate missing
# 6) Rows can be excluded. This was relevant in a high resolution Panama coast file that had pposite corners
#    of a rectangle far off the map included, presumably designed to draw a rectangle around the map).

create.borderList=function(coast=NULL,datafile=borderfile,delim="\t",headerrow=TRUE,missingdata=NULL,whichX="X",whichY="Y",
                           namecol=NULL,unit=list(proj="LL",utmzone=17,utmkm=FALSE),exclude=NULL)
{
# on.exit(cat(i,"\n"))
 if(is.null(coast)) coast=read.table(datafile,sep=delim,as.is=T,header=headerrow)
 if(!headerrow) colnames(coast)=c(whichY,whichY)

 if(!is.null(exclude)) coast=coast[-exclude,]
 missing=NULL
 if(!is.null(missingdata))
   for(i in 1:length(missingdata))
     missing=unique(c(which(coast[,whichY]==missingdata[i]),which(coast[,whichY]==missingdata[i])))
 if(!is.null(missing)) if(length(missing)>0) coast[missing,whichX]=coast[missing,whichY]=NA

 if(!is.null(unit$proj)) coast=ConvertUTM(coast,unit=unit,whichX=whichX,whichY=whichY)

 if(!is.null(namecol)) return(create.borderListName(coast,namecol))
 else return(create.borderListMissing(coast,whichX=whichX,whichY=whichY))
}

# FUNCTION 16
#
# Accepts a data frame with X-Y coordinates, and missing values of NA where sections should be separated.
# Nov 2009: found careless errors which would have led to important errors. 
create.borderListMissing=function(coast,whichX="X",whichY="Y")
{
 missing=which(is.na(coast[,whichY]))
 nomissing=length(missing)
 breaks=sort(c(0,missing,dim(coast)[1]+1))

 coastlist=list()
 counter=1
 for(i in 2:(nomissing+2))
  {
   if(breaks[i]>(breaks[i-1]+1))
    {
     startsection=breaks[i-1]+1
     endsection=breaks[i]-1
     coastlist[[counter]]=coast[startsection:endsection,]
     counter=counter+1
    }
  }

 return(coastlist)
}
